# Supplementary material for: Loss of the Protein Tyrosine Phosphatase PTPN22 Reduces Mannan-Induced Autoimmune Arthritis in SKG Mice
Source: J Immunol. 2016 Jun 10;197(2):429–40. doi: 10.4049/jimmunol.1502656 (PMC4932175; doi:10.4049/jimmunol.1502656)
Supplement: Data Supplement [file JI_1502656.zip]

Archive with 2 entries (2 files):
- JI_1502656_Supplemental_Figure_1.pdf
- manifest.xml
